# Supplementary material for: Flow cytometry dataset for cells collected from touched surfaces
Source: F1000Res. 2016 Oct 7;5:390. Originally published 2016 Mar 23. [Version 2] doi: 10.12688/f1000research.8338.2 (PMC5200940; doi:10.12688/f1000research.8338.2)
Supplement: Touch epithelial samples — Flow cytometry source data for all samples are provided in Flow Cytometry Standard (.fcs) format files. Source data files are organized into three different repositories labeled, “HLA Hybridization”, “Cytokeratin Hybridization”, and “Autofluorescence”. Flow cytometry data collected on aged touch samples is contained within the Autofluorescence data folder. File names are labeled with the anonymized sample ID number, date of analysis, and the instrument platform used. Source data files are also labeled by the specific probe used where applicable (e.g., AE1, HLA-A02, etc...) as well as by the voltage setting when different from those described in the above Methods. [file f1000research-5-10476-s0000.tgz]

Archive with 1 entries (1 files):
- 919b0890-617b-4363-959f-d15581714b0f_data.zip
